# Supplementary material for: Modulation of Sex Pheromone Discrimination by a UDP-Glycosyltransferase in Drosophila melanogaster
Source: Genes (Basel). 2020 Feb 25;11(3):237. doi: 10.3390/genes11030237 (PMC7140800; doi:10.3390/genes11030237)
Supplement: Supplementary file 1 [file genes-11-00237-s001.zip]

Archive with 1 entries (1 files):
- genes-717705-supplementary.pptx
